# Supplementary material for: Consumer-oriented (patient and family) outcomes from nursing in genomics: a scoping review of the literature (2012–2022)
Source: Front Genet. 2024 Nov 29;15:1481948. doi: 10.3389/fgene.2024.1481948 (PMC11638212; doi:10.3389/fgene.2024.1481948)
Supplement: Supplementary file 2 [file Table1.xlsx]

## Sheet: Data Extraction Table
Title	Author(s)	Year	Country	Study Population	Nursing/Midwifery Activity or Intervention	Methodology	Interventional/Non-interventional	Cochrane Sub-domain	Area & Focus	OMICs focus	Key Findings
Improving access with a collaborative approach to cancer genetic counseling services: A pilot study	Cohen, S. A.; McIlvried, D. E.	2013	USA	Pilot study where a cancer genetics screening service by non-GC healthcare staff was performed using a risk assessment survey in a community hospital cancer centre. The staff of the community pilot were an RN and an overseeing physician.	RN collected family history and conducted risk assessments that were reviewed by the GC and classified in triage. Depending on the outcome of this triage, patients would either be offered testing by the RN, referred to the GC, or not offered testing. When testing was offered, the RN did the initial testing discussion, collected consent, and collected a blood sample for BRCA1/2 testing. RN would c…	Quantitative	Experimental/Interventional	Patient Involvement In Care Process	Oncogenetics & GC & Screening (knowledge and understanding)	Oncogenetic cancer, genetic counselling	More patients identified and took up screening with the collaborative site and use of the RN there. Knowledge did not increase between pre- and post- implementation, however self-reported confidence and competence of RN did.
Getting to the point: what women newly diagnosed with breast cancer want to know about treatment-focused genetic testing	Meiser, B.; Gleeson, M.; Watts, K.; Peate, M.; Zilliacus, E.; Barlow-Stewart, K.; Saunders, C.; Mitchell, G.; Kirk, J.	2012	Australia	26 women with breast cancer aged 50 or younger who either 1. have treatment focussed genetic testing OR 2. had a diagnosis of breast cancer within the previous 6-12 months	Research	Qualitative	Experimental/Interventional	Patient Involvement In Care Process	GC & Screening & Oncogenetics (breast cancer)	Oncogenetic cancer, treatment focussed genetic testing	Resource development of the TFGT leaflet. Info on impact of TFGT for the women themselves (especially treatment options) emphasised as greatest need to inform decision making, family implication preferred to come later in genetic counselling should woman be a gene alteration carrier.
Thematic analysis of cardiac care patients' explanations for declining contribution to a genomic research-based biobank	Williams, P. H.; Nemeth, L. S.; Sanner, J. E.; Frazier, L. Q.	2013	USA	569 patient in 2 large tertiary hospitals admitted for cardiac critical care who had refused to participate in biobanking	Informed consent for OMIC research (biobanking)	Qualitative	Exploratory/Non-interventional	Patient Involvement In Care Process	Other (biobanking)	Biobanking, OMIC research (other)	Theme of intrusion (physical, confidentiality, vulnerability and vales). Theme of autonomy (deciding if biobanking relevant to their individual needs/wants/interests). Deductive themes using the stewardship framework: Concerns about confidentiality, respect for human dignity (including participant burden). Themes identified showed a need to minimise intrusion/burden on participants (physical and …
Understanding the needs of women considering risk-reducing salpingo-oophorectomy	Cherry, C.; Ropka, M.; Lyle, J.; Napolitano, L.; Daly, M. B.	2013	USA	Women were carriers of deleterious BRCA1/2 mutation	Research into patient experience, understanding decision making	Qualitative	Exploratory/Non-interventional	Patient Involvement In Care Process	Oncogenetics	Oncogenetic cancer, genetic counselling, decision making	Information gaps and unmet knowledge needs exist despite counselling. Personal experience with cancer informed perception of risk associated with the inherited alteration and subsequent decision making. Need for patients to speak to women who had faced the same decision highlighted
Prenatal counseling for congenital anomaly tests: parental preferences and perceptions of midwife performance	Martin, L.; Van Dulmen, S.; Spelten, E.; De Jonge, A.; De Cock, P.; Hutton, E.	2013	The Netherlands	941 pregnant women and their partners	Counselling for prenatal screening for congenital anomalies	Quantitative	Experimental/Interventional	Patient Involvement In Care Process	GC & screening (attitudes)	Prenatal screening, genetic counselling	Midwives largely met the expectations of their clients around health education and the building of a midwife-client relationship, however some aspects of health education (risk, societal and procedural aspects of testing) highlighted as being unmet need. Smaller group of clients saw decision-making support from the midwife as important or very important
The role of religion in decision-making on antenatal screening of congenital anomalies: A qualitative study amongst Muslim Turkish origin immigrants	Gitsels-van der Wal, J. T.; Mannien, J.; Ghaly, M. M.; Verhoeven, P. S.; Hutton, E. K.; Reinders, H. S.	2014	The Netherlands	10 pregnant Muslim women of Turkish origin who attended primary midwives for antenatal care	Antenatal screening/decision making (topic), research	Qualitative	Exploratory/Non-interventional	Patient Involvement In Care Process	GC & screening (knowledge and attitudes)	Antenatal screening, counselling and decision-making	Religion was a factor in the antenatal decision-making process. The conceptualisation of Islamic jurisprudence by respondents showed variation in understanding what is/is not 'permitted' religiously (conflation of culture vs religion?). Need for understanding of religion by midwives delivering counselling highlighted, as well as fact that even amongst one overall religious group (Muslims) there w…
Are midwifery clients in Ontario making informed choices about prenatal screening?	Dixon, V.; Burton, N.	2014	Canada	Pregnant women who were current clients of midwifery practices in Ontario, Canada. The clinics encompassed urban, suburban and rural areas.	Antenatal screening, genetic counselling	Quantitative	Exploratory/Non-interventional	Patient Involvement In Care Process	GC & screening (knowledge and attitudes)	Antenatal counselling, decision making, education	Clients in the study showed adequate knowledge of screening (survey had knowledge questions, maximum score of 14 points - a score of 50% and above was the threshold for an 'adequate' knowledge of screening) and the majority made an informed choice in their decision-making process See: key point 2). High satisfaction was reported to the care they had from their midwives. This indicates that midwiv…
Factors affecting the uptake of prenatal screening tests for congenital anomalies; a multicentre prospective cohort study	Gitsels-van der Wal, J. T.; Verhoeven, P. S.; Mannien, J.; Martin, L.; Reinders, H. S.; Spelten, E.; Hutton, E. K.	2014	The Netherlands	Part of DELIVER study - 20 midwifery practices across the Netherlands, data for this study from pregnant women who were clients of these practices who completed questionnaires about CT (combined screening) and FAS (foetal anomaly scan)	Research, antenatal genetic counselling, update of screening	Quantitative	Exploratory/Non-interventional	Patient Involvement In Care Process	GC & screening (knowledge and attitudes)	Antenatal screening	Different sociodemographic factors were associated with the update of CT and FAS.Does not explain the variation in test uptake amongst different midwifery practices, or between the Netherlands and other countries internationally.
Antenatal counselling for congenital anomaly tests: pregnant Muslim Moroccan women's preferences	Gitsels-van der Wal, J. T.; Martin, L.; Manniën, J.; Verhoeven, P.; Hutton, E. K.; Reinders, H. S.	2015	The Netherlands	Pregnant Muslim Moroccan woman from one practice in The Netherlands	Antenatal screening, genetic counselling	Qualitative	Exploratory/Non-interventional	Patient Involvement In Care Process	GC & screening (knowledge and attitudes)	Antenatal screening, genetic counselling	Pregnant Muslim Moroccan women (MMW) wanted the midwife to impact accurate and detailed information about screening and what anomalies they may detect. MMW wanted those counselling them to initiate discussions about ethical/moral topics and how those relate to their Islamic faith. MMW wanted counsellors who respect their individual autonomy and has a practical knowledge/grasp of Islamic fqih (jur…
Parents' Perspectives on Supporting Their Decision Making in Genome-Wide Sequencing	Li, K. C.; Birch, P. H.; Garrett, B. M.; MacPhee, M.; Adam, S.; Friedman, J. M.	2016	Canada	15 parents who had consented their children for genome wide sequencing (GWS) with children with undiagnosed conditions that were suspected to be genetic in origin.	Research	Qualitative	Exploratory/Non-interventional	Patient Involvement In Care Process	GC & Screening (education)	Genome sequencing, decision-making support, consent to genomic testing, counselling and education	Parents perceived the decision to undertake GWS as an easy one, but had remaining unmet informational and psychosocial needs, including information that would have liked to have had during the decision-making time. Factors such as the clinical urgency of the unwell child, lack of time during the consent process and volume of information presented may have contributed to this. important to decisio…
What factors influence recruitment to a birth cohort of infants with Down's syndrome?	Williams, G. M.; Neville, P.; Gillespie, K. M.; Leary, S. D.; Hamilton-Shield, J. P.; Searle, A. J.	2018	United Kingdom	Paediatricians, research nurses and family support workers who had experience in supporting/caring for infants with Down Syndrome (DS) and their families in the months after birth or recruiting new parents to research studies	Paediatricians, research nurses and family support workers who had experience in supporting/caring for infants with Down Syndrome (DS) and their families in the months after birth or recruiting new parents to research studies	Qualitative	Exploratory/Non-interventional	Patient Involvement In Care Process	Other	Research, recruiting families of affected infants, informed consent	A variety of strategies should be used to inform successful recruitment of families to birth cohort studies of infant with complex conditions. Medical teams may have a good relationship with families, which can be a good route for recruitment approaches, however if there has been difficult experiences around diagnosis and/or poor communication then there may not be sufficient trust from the famil…
Autism spectrum disorder and genetic testing: Parental perceptions and decision‐making	Hanish, Alyson E.; Cohen, Marlene Z.; Starr, Lois J.	2018	USA	Parents of children (biological) who had been recently diagnosed with autism spectrum disorder (ASD)	Research, decision-making support for families	Qualitative	Exploratory/Non-interventional	Patient Involvement In Care Process	GC & Screening (knowledge and understanding)	Genetic testing, neurodevelopmental disorders, decision-making support	Parents of children with ASD in this study lacked knowledge about genetic testing, despite the fact that the majority guilt that it would be beneficial to their child, their future reproductive choices and potentially that of further generations. The complexity of ASD (and other neurodevelopmental disorders) makes it a difficult condition to explain even by experienced genetic HCP in a typical cl…
Informing New Mothers about New-born Screening Bloodspot Repositories during Postpartum Hospitalization	Newcomb, P.; True, B.; Wells, J. N.; Walsh, J.; Pehl, S.	2019	USA	New mothers (n=465) at 6 postpartum units in rural, suburban and urban hospitals in north Texas during the postpartum hospitalisation period. Inclusion criteria was that they could read English and had given birth to a healthy baby	Research, informed consent for OMICs interventions, OMICs research, ethics, decision making support for OMICs in patient care	Descriptive	Exploratory/Non-interventional	Patient Involvement In Care Process	GC & Screening (education)	New-born screening, research, informed consent for OMICs research,	Mothers in Texas continued to replay on postpartum care RNs to provide information on DBS, despite changes in legislation which should have increased education provided by RNs to patients in order to obtain informed consent. As RN understanding of the DBS programme was minimal and little effort was made to educate new mothers about the DBS repository programme, it is likely that most mothers were…
Paving the Way: A Grounded Theory of Discovery and Decision Making for Individuals With the CDH1 Marker	Hersperger, C. L.; Boucher, J.; Theroux, R.	2020	USA	Individuals with gastric cancer recruited via a purposeful sampling strategy through a charitable organisation and 3 healthcare providers. Inclusion criteria was English-speaking CDH1 positive adults, family members at risk (tested or not) and healthcare providers for CDH1 positive individuals.	Understanding OMICs decision-making, genetic counselling	Qualitative	Exploratory/Non-interventional	Patient Involvement In Care Process	Oncogenetics & GC & Screening (knowledge and understanding)	Oncogenetic cancer, decision making in OMICs testing, genetic counselling	individuals with the CDH1 marker go through a complex, multi-stage decision-making process. Multiple decisions have to be made once they become aware they may have a genetic cancer syndrome, including testing, undergoing procedures, and potentially surgery. 'Patients living longer through preventive genetic decision making need a nurse in the role of survivorship coach and throughout the adjustme…
A Transformative Impact of Theory in Clinical Practice: A Study in a Cardiogenetic Clinic	Paljevic, E. D.	2020	USA	Family members referred to cardiac genetics clinics following the sudden cardiac death of a family member	Research, OMICs counselling	Qualitative	Exploratory/Non-interventional	Patient Involvement In Care Process	GC & Screening (knowledge and understanding)	Cardiac genetics, genetic counselling, cascade screening, decision-making, sudden cardiac death	The advanced proactive nurse (APN) provided a key role in helping family members not only understand the genetic cause of their family member's passing, but also to navigate their grief whilst processing the familial link and what this information means for them as well as other members of their family. Identified themes from the interview data: feelings of being heard, meaningfulness, and mutual…
Development and Testing of a Decision Aid for Unaffected Women with a BRCA1 or BRCA2 Mutation	Jabaley, T.; Underhill-Blazey, M. L.; Berry, D. L.	2020	USA	23 participants consisting of 8 subject experts and 15 end users.	Development of OMICs decision-making tools, supporting OMIC decision-making, research	Other	Experimental/Interventional	Patient Involvement In Care Process	Oncogenetics (breast cancer, tool)	OMIC decision making, risk reduction, oncogenetic cancer	Clinicians and patients found the decision aid, especially that related to explanations of risk, useful and easy to understand. Clinicians felt it would be a useful tool in clinical practice, but it had not been tested as such in this study.
Transition to self-management: The lived experience of 21-25 year olds with Sickle cell disease	Labore, Nancy	2012	USA	Adolescents age 18-25 years with sickle cell disease	Research	Qualitative	Exploratory/Non-interventional	Patient Involvement In Care Process	psych/soc	Rare disease, health promotion, supporting individuals with inherited disorders	Participants described a childhood 'growing up in the hospital', with long waits for care in the emergency setting and inadequate pain relief during times of SCD crisis. Familial relationships, especially their relationships with their maternal family, were pivotal in their transition to self-management and provided them with a source of advocacy in the medical setting as well as emotional and ps…
Being young, female, and BRCA positive	Hamilton, R.	2012	Multiple	Women aged 18-39 who had genetic testing and found to have a BRCA mutation in USA and Canada	Research	Qualitative	Exploratory/Non-interventional	Knowledge & Understanding	Oncogenetics (breast cancer)	Oncogenetic cancer	Psychological/social/emotional impact of having a BRCA mutation diagnosis as a young woman. Impact of diagnosis on medical decision making.
Living My Family's Story Identifying the Lived Experience in Healthy Women at Risk for Hereditary Breast Cancer	Underhill, M. L.; Lally, R. M.; Kiviniemi, M. T.; Murekeyisoni, C.; Dickerson, S. S.	2012	USA	Women at high risk for hereditary breast cancer	Research	Qualitative	Exploratory/Non-interventional	Knowledge & Understanding	Oncogenetics (breast cancer)	Health promotion, psychological assessment and support needed for women living with high risk of breast cancer	Women describe their identity based on the 'family story' of breast cancer and grieve over potential loss. This experience shapes how the women engage in self-care as well as how they maintain connection with clinical teams for early treatment 'when' diagnosis occurs. Improvement to risk interpretation is needed by healthcare professionals to help inform decision making and health behaviour.
Communication and information needs of women diagnosed with ovarian cancer regarding treatment-focused genetic testing	Gleeson, M.; Meiser, B.; Barlow-Stewart, K.; Trainer, A. H.; Tucker, K.; Watts, K. J.; Friedlander, M.; Kasparian, N.	2013	Australia	Women with ovarian cancer	Research, treatment focused genetic testing, genetic counselling	Qualitative	Exploratory/Non-interventional	Knowledge & Understanding	PGx, oncogenetics (ovarian cancer) & GC & Screening	Treatment focused genetic testing (pharmacogenomics)	Participants want information about TFGT prior to surgery, to inform decision making about their treatment plan(s). Close to/same time as diagnosis could mean treatment with targeted therapies. Individual consultations with a genetics expert preferred by group A (previous TFGT experience) to group H (hypothetical) who would prefer their oncologist or specialist nurse. Verbal information and step …
Maternal attitudes and knowledge about newborn screening	Newcomb, P.; True, B.; Walsh, J.; Dyson, M.; Lockwood, S.; Douglas, B.	2013	USA	Mothers of new-borns in postpartum units across five different hospitals in north Texas	Newburn bloodspot screening, genetic counselling, genetic research, biobanking	Quantitative	Experimental/Interventional	Knowledge & Understanding	Other (tool development, survey)	Antenatal screening, research	New mothers are not fully informed about new-born bloodspot screening nor the use of dried blood spots for research. The latter has implications as the states moves to opt-in policies following litigation.Postpartum hospital staff provide most of the patient education around NBS screening, but time during this period is limited and mentally/physically/psychologically demanding on new mothers. Mor…
Perception of cancer causes and risk, family history and preventive behaviors of users in oncogenetic counseling	Silva, Tbde; MacDonald, D. J.; Ferraz, V. E. D.; Nascimento, L. C.; dos Santos, C. B.; Lopes, L. C.; Floria-Santos, M.	2013	Brazil	Patients at an oncogenetic counselling outpatient clinic	Research	Descriptive	Experimental/Interventional	Knowledge & Understanding	GC & screening & oncogenetics	genetic counselling, risk assessment, genomic informed health promotion	Study participants considered their risk of developing cancer about the same as the general population, and did not influence their performing of preventive examinations despite their family history and referral to the clinic. Highlights unmet need for education delivered by nurses to this population. Some patients were not aware of the reason for their referral to this service, showing the impor…
Knowledge and feelings about colorectal cancer among the Jewish adult population in Israel: A mixed methods study	Itzhaki, M.	2018	Israel	196 Jewish Israeli adults	Research	Mixed-methods	Exploratory/Non-interventional	Knowledge & Understanding	Oncogenetics (colorectal) & Psych/Soc support	There was low to moderate knowledge of CRC amongst participants, and fewer than 10% were aware of the risk factors such as ethnicity, colorectal polyps, obesity and inflammatory bowel disease.	Screening recommendations were known by about half of the participants, and of this who had been recommended screening, a low percentage of these were from community/hospital RNS. Negative feelings about screening and about the diagnosis of CRC are potential barriers to uptake in this population, but nurses need to have better awareness of risk factors (family history, polyps, IBD etc) to ensure …
Modes of risk explanation in telephone consultations between nurses and parents for a genetic condition	Zayts, O.; Sarangi, S.	2013	China	Genetic nurses and mothers of infants with G6PD deficiency in Hong Kong	Explaining risk to mothers of children diagnosed to G6PD deficiency.	Qualitative	Exploratory/Non-interventional	Knowledge & Understanding	GC & Screening	Genetic counselling, explaining risk, returning results.	Risk explanations of disease predominantly physiological and hereditary. These serve the functions of educating, giving advice, and reassuring clients within the consultations.Minimal differences between mothers with knowledge and mothers without knowledge of the disease. Whether the mother is more or less active in the discussion may impact the trajectory of the risk explanation.
Children 'draw-and-tell' their knowledge of genetics	Driessnack, M.; Gallo, A. M.	2013	USA	Children aged 7-10 years of age (n=27)	Research	Qualitative	Exploratory/Non-interventional	Knowledge & Understanding	Psych/Soc Support	Genetic health education, children's health	Children had a deeper and richer understanding of genetic concepts than would be expected of this age group. Misconceptions also prevalent, showing the influence of media and cultural influences on their knowledge base.
Conversations with children about DNA and genes using an original children's book	Newcomb, P.; Hudlow, R.; Heilskov, J.; Martinez, C. D.; Le, H.	2014	USA	Child and parent dyads recruited from an urban paediatric hospital	Research, education of patients in genetics to inform assent of children in genetic testing	Mixed-methods	Experimental/Interventional	Knowledge & Understanding	Psych/Soc Support	Education about genomics, consent/assent to testing	Poor understanding of DNA seen in both adults and children. Sample that read the book with a nurse showed better understanding of DNA and it's function afterwards compared to those who read alone or with a parent.Children learn well through interactive and play activities, therefore children's books can be a tool for nurses to provide education to patients and families as part of the process of a…
Enhancing the Collection, Discussion and Use of Family Health History by Consumers, Nurses and Other Health Care Providers: Because Family Health History Matters	Underwood, S. M.; Kelber, S.	2015	USA	General public. Non-probability sample of men and women recruited from urban and rural communities in Midwestern USA. Participants were over 18 and fluent in English. 709 participants, 63.5% women (n=450) and 37% men (n=259)	Research	Quantitative	Exploratory/Non-interventional	Knowledge & Understanding	GC & Screening (knowledge & attitudes)	Family health history	A relatively high level of knowledge and understanding of the importance of a FHH suggested by responses to this study amongst general public, however there is a disparity on the collection and use of these histories along lines of gender, ethnicity, age, and marital status. Authors conclude that nurses need to have targeted education on collection of FHH to affirm the importance of collection, i…
The difference in knowledge and concerns between healthcare professionals and patients about genetic-related issues: A questionnaire-based study	Almomani, B. A.; Al-Sawalha, N. A.; Al-Keilani, M. S.; Aman, H. A.	2020	Jordan	Multi disciplinary healthcare providers and patients in multiple clinical locations in Jordan	OMICs knowledge and attitudes	Quantitative	Exploratory/Non-interventional	Knowledge & Understanding	GC & Screening	OMICs knowledge related to healthcare	Nurses scored more poorly than their physician and pharmacy counterparts. All HCP were more knowledgeable (had higher scores) than patients. Patients with higher levels of education were correlated with higher knowledge scores.HCP more concerned about lack of genetics knowledge amongst HCP than patients, and reported more concern for ethical consideration about privacy, confidentiality and possib…
Counselling and education for prenatal screening and diagnostic tests for pregnant women: Randomized controlled trial	Yeşilçinar, İ; Güvenç, G.	2021	Turkey	Pregnant women at 8th - 11th gestational week with a singleton pregnancy who would continue to be seen at the hospital study site, be at least a primary school graduate, and had a foetal heartbeat detected . Study site was the obstetrics department of a training and research hospital in Ankara, Turkey	Research, OMIC education of patients, OMICs counselling of patients, OMICs decision making support	Quantitative	Experimental/Interventional	Knowledge & Understanding	GC & Screening (education)	prenatal screening, prenatal counselling, prenatal OMICs decision-making	The pregnant women in the intervention group had lower levels of anxiety, lower levels of decisional conflict, higher levels of decision certainty and higher levels of knowledge compared to the control group. This study supports women having a RN trained in prenatal genetic counselling provide education, counselling, and support throughout the screening process (from initial discussion to the ret…
Inpatient detection of cardiac-inherited disease: the impact of improving family history taking	Waddell-Smith, K. E.; Donoghue, T.; Oates, S.; Graham, A.; Crawford, J.; Stiles, M. K.; Aitken, A.; Skinner, J. R.	2016	USA	37 patients in a cardiac inpatient service.	Taking a three generation family history to identify proband patients with inherited cardiac disease from an inpatient cardiology patient cohort.	Quantitative	Experimental/Interventional	Knowledge & Understanding	GC & Screening (integaration into practice)	Cardiac genetics, screening, identification of genetic risk	Study highlights the significant proportion of probands who would remain unrecognised without a supplemental assessment - a detailed family history taken by the nurses trained in cardiac genetics increased the detection of inherited cardiac disease from 8% (n=3/37) to 32% (n=12/37).
How to improve the identification of patients with cancer eligible for genetic counselling?	Bracci, R.; Gasperini, B.; Capalbo, M.; Campanelli, T.; Caimmi, E.; Mattioli, R.; Espinosa, E.; Prospero, E.	2020	Italy	Patients with cancer in an Italian outpatient setting	Identification of patients eligible for genetic counselling, taking family history, understanding red flags in a family history, referral to genetics	Quantitative	Experimental/Interventional	Knowledge & Understanding	Oncogenetics & GC & Screening (implementation into practice)	OMICs screening, OMICs counselling, oncogenetic cancer risk assessment	A semi-structured guideline based interview by a dedicated RN can substantially improve the identification of patients eligible for genetic counselling
Evaluation of a nurse-led haemophilia counselling service	O'Shea, E.; Coughlan, M.; Corrigan, H.; McKee, G.	2012	Ireland	women who had attended a nurse-lead haemophilia carrier testing clinic	Genetic counselling	Quantitative	Exploratory/Non-interventional	Evaluation of care	Model of care	Screening, genetic counselling, genetic testing	Increase in patient knowledge between the first and second appointment, high level of patient satisfaction with nurse lead testing and counselling
The use of telephone in genetic counselling versus in-person counselling: a randomized study on counselees' outcome	Platten, U.; Rantala, J.; Lindblom, A.; Brandberg, Y.; Lindgren, G.; Arver, B.	2012	Sweden	Patients with no history of genetic counselling in the family who were referred to the clinical genetics department at Karolinska University Hospital over 1 year	Genetic counselling	Quantitative	Experimental/Interventional	Evaluation of care	GC & screening (integration into practice)	Screening, genetic counselling, genetic testing	High satisfaction with oncogenetic nurse counselling. No difference between in person or telephone in terms of satisfaction with service. Affected participants had lower levels of HRQoL than non-affected, but no significant difference found between telephone vs in person groups.
Informing the midwife on rare genetic disorders and their effects on mothers breastfeeding - a mixed methods study	Laws, Tom; Pelentsov, Lemuel; Steen, Mary; Esterman, Adrian	2016	Australia	Parents attending the 2011 Australian National Ectodermal Dysplasia Annual Conference in Sydney (n=23), and individuals who are members of Rare Voices Australia and allied international support groups for the mixed methods survey.	Midwife research, psychological and emotional support for people individuals with rare genetic disease	Mixed-methods	Exploratory/Non-interventional	Evaluation of care	Other	Rare disease	inability or difficulty breastfeeding is a common source of maternal distress. Some genetic conditions can make breastfeeding more difficult or impossible for some individuals with genetic conditions. Midwives need to be better informed about genetic conditions that impact breastfeeding to be able to identify individuals who may need additional physiological, psychological and emotional support.
Experiences and outcomes following diagnosis of congenital fetal anomaly and medical termination of pregnancy: A phenomenological study	Atienza-Carrasco, J.; Linares-Abad, M.; Padilla-Ruiz, M.; Morales-Gil, I. M.	2020	Spain	Women who had congenital abnormalities diagnosed in prenatal screening who decided to terminate their pregnancies	Research, genetic counselling, OMICs decision-making support for patients	Qualitative	Exploratory/Non-interventional	Evaluation of care	GC & screening (education)	Prenatal screening, congenital abnormalities, OMICs decision-making and counselling	Comprehensive genetic counselling should be provided to women where congenital abnormalities are detected on ultrasounds and further communication training (especially around breaking bad news, supporting decision-making, and supporting the patient during experiences of trauma and grief. Tests should be offered from a therapeutic perspective, and not from one of 'eliminating' disability. Further …							provider education
Cystic fibrosis telemedicine in the era of COVID-19	Rad, E. J.; Mirza, A. A.; Chhatwani, L.; Purington, N.; Mohabir, P. K.	2022	USA	Cystic fibrosis service covering Stanford area and central/southern California. Telemedicine service implemented during COVID 19 pandemic, patients surveyed about their experiences of the service and how they felt about using telemedicine again in the future.	Nurses and APPs triaged patients who required urgent in-person care, and also lead some of the CF reviews.	Quantitative	Experimental/Interventional	Evaluation of care	Model of care	Research service improvement for rare disease, rare disease, specialist care of individuals with rare genetic conditions	The telehealth model was effective and convenient for this patient cohort, showing that the nurse role in triaging patients who required in person care vs telehealth was effective.							intervention - modes of care
Innovations in Worksite Diagnosis of Urinary Tract Infections and the Occupational Health Nurse	O'Keefe, L. C.; Koelle, P.; McGee, Z.; Dewberry, L. S.; Wright, C.; Stallings, J. E.; Gates, E.; Chittur, K.	2019	USA	Urine samples of patients presenting with UTI symptoms at a university clinic	Research, pathogen OMICs	Other	Other	Evaluation of care	Other (tool development)	Pathogen OMICs, validation of pathogen OMICs tools by nurse scientists	Clinically Actionable Findings Derived From Predictive Genomic Testing Offered in a Medical Practice Setting. Occupational health nurses are uniquely placed to design, conduct, and evaluate effectives of studies in their populations. There is direct clinically actionably applicability to OMICs in this study.							clinical validation study of a novel pathogen detection technique by GeneCapture (they used a desktop prototype device on the samples in this study)
Supporting families of children with an undiagnosed genetic condition: Using co-design to ensure the right person is in the right post doing the right job	Oulton, K.; Gibson, F.; Williams, A.; Geoghegan, S.; Aldiss, S.; Wray, J.	2021	United Kingdom	Nurse researcher study. Parents of children with undiagnosed rare disease (syndromes without a name or SWAN) and their siblings and healthcare professionals (HCP) recruited with multiple data collection methods utilised.	Research, development of OMICs specialist nursing role (job description and person specification), OMICs informed care of children with rare disease	Qualitative	Exploratory/Non-interventional	Evaluation of care	Model of care	Rare disease, OMICs specialist nurse roles	A job description and person specification for the first CNS for children with undiagnosed genetic rare disease (SWAN) was co-designed between parents, children and staff. The area of greatest need for this role is better care co-ordination for SWAN children and their families, due to the compartmentalised nature of the medical system (which leaves families having to navigate these systems and pr…
Identifying Women at Risk for Hereditary Breast and Ovarian Cancer Syndrome Utilizing Breast Care Nurse Navigation at Mammography and Imaging Centers	Appel, S. J.; Cleiment, R. J.	2015	USA	Patients at breast cancer services at three study sites in south-eastern US cities.	Identification of women at risk for HBOC and making appropriate referral to specialists for further evaluation, genetic counselling and potential testing.	Quantitative	Experimental/Interventional	Evaluation of care	Model of care & Oncogenetics & (breast & ovarian cancer)	Hereditary cancer syndromes, screening, risk assessment	Providing initial education and risk identification of hereditary breast and ovarian cancer syndrome (HBOC) to women having their biopsy results gives an early opportunity to impact treatment decisions for these patients, including risk reducing surgeries and types of cancer therapy. Uptake of nurse navigation dependent on where in the patient journey the individual was. Low uptake amongst unaffe…
Utility of a dedicated pediatric cardiac anticoagulation program: the Boston Children's Hospital experience	Murray, J. M.; Hellinger, A.; Dionne, R.; Brown, L.; Galvin, R.; Griggs, S.; Mittler, K.; Harney, K.; Manzi, S.; VanderPluym, C.; Baker, A.; O'Brien, P.; O'Connell, C.; Almond, C. S.	2015	USA	Paediatric Cardiac Anticoagulation Monitoring program	NP is responsible for clinical management of INRs, co-ordinates testing and appointments for follow up and maintain programme performance dashboard for month review.	Descriptive	Other	Evaluation of care	PGx (implementation into practice)	Pharmacological management of children with congenital heart disease who are on anticoagulant therapies	The dedicated CAMP service has developed a safe and effective strategy to standardize the care of paediatric cardiology patients, many of whom have congenital heart diseases.
Increase in Genetic Counselling and Testing Referrals After Breast Cancer Pathway Implementation	Graff, S. L.; Holder, J. M.; Sears, L. E.; Kurbegov, D.	2020	USA	Individuals with breast cancer, referrals for genetic counselling	Nurse navigation, individualised care planning for specifically disease-trained nurses, tracking outcomes for patients who are eligible for genetic counselling, audit. Navigators documented patients eligible for GC in iNavigate software.	Quantitative	Exploratory/Non-interventional	Evaluation of care	Oncogenetics (breast cancer) & GC & Screening (implementation into practice)	OMICs navigation, genetic counselling, identification of patients eligible for OMICs counselling/testing, oncogenetic cancer	Clinicians trained in breast cancer pathways referred patients for GC and testing at a higher rate following specific education on the pathway. Eligible patients were referred for GC/T 71.77% of the time if treated on pathways and only 36.47% of the time if treated off pathways.
Feasibility of genetic testing for cancer risk assessment programme in Nigeria	Adejumo, P; Anigawu, T; Awolude, O; Oni, A; Ajay, O; Fagbenle, O; Ogungbade, D; Kocheister, M; Ogundiran, T; Olfunmilayo, O	2021	Nigeria	Patients with breast cancer, ovarian cancer and endometrial cancer who had not undergone prior genetic testing	Genetic counselling (history taking, pedigree, and sample collection for genetic testing)	Quantitative	Experimental/Interventional	Evaluation of care	Oncogenetics (breast,ovarian, endometrian cancer) & (GC & Screening (integaration into practice)	genetic testing, genetic counselling	Positive experience of GC reported by patients, identification of germline mutations and implications for wider family
Implementation of Multigene Germline and Parallel Somatic Genetic Testing in Epithelial Ovarian Cancer: SIGNPOST Study	Chandrasekaran, D.; Sobocan, M.; Blyuss, O.; Miller, R. E.; Evans, O.; Crusz, S. M.; Mills-Baldock, T.; Sun, L.; Hammond, R. F. L.; Gaba, F.; Jenkins, L. A.; Ahmed, M.; Kumar, A.; Jeyarajah, A.; Lawrence, A. C.; Brockbank, E.; Phadnis, S.; Quigley, M.; El Khouly, F.; Wuntakal, R.; Faruqi, A.; Trevisan, G.; Casey, L.; Burghel, G. J.; Schlecht, H.; Bulman, M.; Smith, P.; Bowers, N. L.; Legood, R.; …	2021	United Kingdom	MDT mainstreaming pathway, part of SIGNPOST study.	Genetic counselling, genetic testing, consenting patients for genetic testing. Psychological support also provided by CNS noted by the authors.	Quantitative	Experimental/Interventional	Evaluation of care	Oncogenetics (ovarian cancer) & GC & Screening (integaration into practice)	Oncogenetic cancer, genetic testing, genetic counselling	18% of patients (n=56) enrolled in study were counselled by a CNS. Counselling by clinical-nurse-specialist more frequently needed >1 consultation prior to making a decision about testing (53.6% (30/56)) compared to a medical (15.0% (21/137)) or surgical oncologist (15.3% (17/110)) (p < 0.001). This was not impacted by whether they were newly diagnosed or follow up, or if they were having active …
Women's knowledge and use of prenatal screening tests	Seven, M.; Akyüz, A.; Eroglu, K.; Daack-Hirsch, S.; Skirton, H.	2017	Turkey	Pregnant women in one Turkish hospital having prenatal care (n=274).	Research, exploring the perspectives of patients making decisions about prenatal screening	Quantitative	Exploratory/Non-interventional	Health behavior	GC & Screening (education)	Prenatal screening, antenatal screening, decision-making support, genetic counselling, informed consent	The study indicates that more patient education and information about prenatal testing is needed for women to make informed choices about prenatal screening tests. Many of the women believed that they had not had sufficient information about prenatal screening during their pregnancies, and those who had a screening test would like to learn more about prenatal genetic screening tests - a potential…
Increasing mammography and cervical cancer knowledge and screening behaviours with an educational program	Kessler, T. A.	2012	USA	58 women over the age 18	Patient education, health promotion, research	Quantitative	Experimental/Interventional	Health behavior	Oncogenetics (cervical cancer)	Oncogenetic cancer, screening	higher reported rates for mammography and smear tests (pap smears). Participants reported an increase in knowledge and self-efficacy about cancer screening
Breast Self-examination Education for BRCA Mutation Carriers by Clinical Nurse Specialists	Visser, A.; Bos, Wcam; Prins, J. B.; Hoogerbrugge, N.; van Laarhoven, H. W. M.	2015	The Netherlands	BRCA gene alteration carriers and those who had 50% risk of being carriers but had not yet undergone testing, aged 25-60 years (which is age monthly self-exam is recommended for BRCA carriers in The Netherlands).	Nurse lead breast self exam education for patients at increased risk of breast cancer due to carrying BRCA alterations as part of yearly surveillance.	Quantitative	Experimental/Interventional	Health behavior	Oncogenetics (breast cancer)	Patient education, risk assessment	Nurse lead education about BSE as part of yearly surveillance is feasible. Significant increase in self-reported frequency of breast self-examination following nurse lead education. Patients reported high satisfaction with education delivered.Information leaflet a useful tool for additional information.
Educational intervention to improve the health outcomes of children with sickle cell disease	Shahine, R.; Badr, L. K.; Karam, D.; Abboud, M.	2015	Lebanon	43 Caregivers of 57 children with sickle cell disease (SCD).	Education intervention for SCD	Quantitative	Experimental/Interventional	Health behavior	Other (provider education)	Patient education about SCD	Knowledge about cause symptoms and management of the disease was seen. There was a significant decrease in hospitalizations following the intervention, but not in ER visits. Education and written materials should be in simple language that is understood by those with a 5th grade reading level. They improved caregiver knowledge and decreased number of hospitalizations
Colonoscopy uptake for high-risk individuals with a family history of colorectal neoplasia: A multicenter, randomized trial of tailored counseling versus standard information	Ingrand, I.; Defossez, G.; Richer, J. P.; Tougeron, D.; Palierne, N.; Letard, J. C.; Beauchant, M.; Ingrand, P.	2016	France	Individuals with colorectal cancer/adenomatous polyps (CRC or CAP) before 60 and their first degree relatives (siblings)	Patient education, risk assessment	Quantitative	Experimental/Interventional	Health behavior	Oncogenetics (colorectal)	Inherited cancer susceptibility, genetic risk assessment due to family history	A nurse-lead tailored intervention to promote colonoscopy screening to the siblings of individuals diagnosed with colorectal cancer was more effective than standard information
Atypical Eating Disinhibition Genotype	Arguello, Lori E.; Mauldin, Kasuen; Goyal, Deepika	2018	USA	Patients over the age of 18 who had given a blood or saliva sample for genetic testing at 3 medical weight loss clinics in norther California (pts had consented to this sample being used for research)	Research into the OMICs of eating behaviour traits	Quantitative	Experimental/Interventional	Health behavior	GC & screening (genotype-phenotype study)	OMICs of eating behaviour traits	A higher frequency of the atypical eating disinhibition genotype was seen amongst both female and males in the group with a body mass index of over 30kg/meters squared. This genotype is associated with weight gain as it increases the likelihood in eating an increased amount in response to a stimulus. The delivery of genetic results by nurse practitioners noted to decrease self-blame about weight …
Motivational interviewing and screening colonoscopy in high-risk individuals. A randomized controlled trial	Salimzadeh, H.; Khabiri, R.; Khazaee-Pool, M.; Salimzadeh, S.; Delavari, A.	2018	Iran	Patients with Colorectal cancer and their first degree relatives	Motivational interviewing, counselling first degree relatives at risk for CRC about surveillance and screening	Quantitative	Experimental/Interventional	Health behavior	Oncogenetics (colorectal) & GC & Screening	Risk assessment, family history, patterns of inheritance, oncogenetic cancer	Interventions to increase update of screening by individuals at risk of developing hereditary cancer syndromes needs more emphasis on motivational aspects than purely educational. There was a significant increase in the uptake of colonoscopies amongst the intervention group vs control, 83.5% vs 48.2%. This emphasises that nurses who are able to explain personalised risk and assess/address an indi…
Mental Illness and BRCA1/2 Genetic Testing Intention Among Multi-ethnic Women Undergoing Screening Mammography	Jones, T.; Freeman, K.; Ackerman, M.; Trivedi, M. S.; Silverman, T.; Shapiro, P.; Kukafka, R.; Crew, K. D.	2020	USA	multi-ethnic women who were undergoing mammography and met the family history criteria for BRCA testing. Nurse researcher study.	Research, health behaviour/promotion, identification of risk factors to engaging in OMICs testing	Quantitative	Experimental/Interventional	Health behavior	Oncogenetiscs (breast CA) GC & Screening	OMICs counselling, OMICs risk assessment	High-risk women of multi-ethnic origin with depression and anxiety stated high intentions of completing BRCA genetic testing, however in practice few of them completed this - 76% intended to, but only 5% had completed this. The indication of this study is that RNs need to be aware of the prevalence of depression/anxiety in this patient population and how that may impact their ability to engage in…
Development of a Web-based Family Intervention for BRCA Carriers and Their Biological Relatives: Acceptability, Feasibility, and Usability Study	Katapodi, M. C.; Jung, M.; Schafenacker, A. M.; Milliron, K. J.; Mendelsohn-Victor, K. E.; Merajver, S. D.; Northouse, L. L.	2018	USA	Two studies. First development of toolkit and then two subsequent studies using the toolkit. first study with 168 families identified as at risk for inherited breast/ovarian cancer, second with BRCA carriers over 18 years of age identified from local clinical and support group resources.	Research, OMICs resource development in the form of the toolkit. An oncology nurse (master's prepared) gave participants a follow up phone call after the webinar sessions in conjunction with a certified genetic counsellor.	Quantitative	Experimental/Interventional	Health behavior	Oncogenetics (tool)	OMICs risk assessment tool development, family history, oncogenenetic cancer	There is a need for patient targeted decision aids to address the needs of the BRCA carriers and untested relatives. High satisfaction and acceptance amongst participants of the Toolkit indicates that it is suitable for this purpose. Some adjustments to timing, method of delivery and recruitment were required and implemented with the feedback from the results of this study.
Fatigue-Related Gene Networks Identified in CD14(+) Cells Isolated From HIV-Infected Patients-Part I: Research Findings	Voss, J. G.; Dobra, A.; Morse, C.; Kovacs, J. A.; Danner, R. L.; Munson, P. J.; Logan, C.; Rangel, Z.; Adelsberger, J. W.; McLaughlin, M.; Adams, L. D.; Raju, R.; Dalakas, M. C.	2013	USA	N/A - nurse scientist study	Bench science research by RN	Quantitative	Exploratory/Non-interventional	Health status and wellbeing	Symptom science	Research, biomarkers, gene expression	32 genes predictive of fatigue status caused by NRTI antiretroviral treatment identified.
Evidence of associations between cytokine gene polymorphisms and quality of life in patients with cancer and their family caregivers	Alexander, K.; Cooper, B.; Paul, S. M.; West, C.; Yates, P.; Kober, K. M.; Aouizerat, B. E.; Miaskowski, C.	2014	USA	168 outpatients with breast, brain, lung or prostate cancer undergoing radiation therapy and 68 of their family caregivers.	Research, QOL, targeted interventions	Descriptive	Exploratory/Non-interventional	Health status and wellbeing	Symptom science	Genetic impact/role in quality of life outcomes in individuals with cancer and their caregivers.	Two classes for QOL were established: higher and lower. Factors associated with being in lower QOL group included belonging to an ethnic minority group, being younger, poor financial situation, having dependent children in the home. Differences in SNP (single nucleotide polymorphisms) were established between the high and low groups. Quote: 'After controlling for significant covariates, between-g…
Apolipoprotein E genotype and cognitive function in postmenopausal women with early-stage breast cancer	Koleck, T. A.; Bender, C. M.; Sereika, S. M.; Ahrendt, G.; Jankowitz, R. C.; McGuire, K. P.; Ryan, C. M.; Conley, Y. P.	2014	USA	post menopausal women with breast cancer (n=128) who were part of larger Anastrozole (an anti-oestrogen therapy) Use in Menopausal Women (AIM) study. The participants were made up of three cohorts: 1) women with breast cancer who had chemotherapy plus anastrozole, 2) women with breast cancer who only had anastrozole, and 3) healthy control women who were matched on age and years of education to t…	Nurse scientist research	Quantitative	Exploratory/Non-interventional	Health status and wellbeing	Oncogenetics & Symptom science	Symptom science, personalised care, risk assessment for long-term sequalae of breast cancer survival using biomarkers	APOE genotype and the combination of APOE genotype and treatment impacts cognitive function in postmenopausal women with breast cancer. This may be used to identify women with breast cancer who are potentially at increased at risk for cognitive decline.
Pain, Genes, and Function in the Post-Hip Fracture Period	Resnick, B.; Klinedinst, N. J.; Yerges-Armstrong, L.; Magaziner, J.; Orwig, D.; Hochberg, M. C.; Gruber-Baldini, A. L.; Hicks, G. E.; Dorsey, S. G.	2016	USA	Secondary data analysis of 200 patients in a Baltimore Hip Study. The BHS compared men and women (matched 1:1) aged 65+ for time in hospital, recovery trajectories and predictors in post op period after a hip fracture.	Research, symptom science	Quantitative	Exploratory/Non-interventional	Health status and wellbeing	Symptom science	Symptom science	30 single nucleotide polymorphisms (SNPs) that were significantly associated with pain were from 5 genes:BDNF, FKBP5, NTRK2, NTRK3, and OXTR. Findings provide some support for previously discovered candidate genes for pain. Further research between pain and function should be explored to illuminate the mechanistic relationship between MSK pain and gene expression and protein synthesis.
Clinically Actionable Findings Derived From Predictive Genomic Testing Offered in a Medical Practice Setting	Anderson, J. L.; Kruisselbrink, T. M.; Lisi, E. C.; Hughes, T. M.; Steyermark, J. M.; Winkler, E. M.; Berg, C. M.; Vierkant, R. A.; Gupta, R.; Ali, A. H.; Faubion, S. S.; Aoudia, S. L.; McAllister, T. M.; Farrugia, G.; Stewart, A. K.; Lazaridis, K. N.	2021	USA	Patients attending an executive health programme visit. Patients were able to self-select predictive genomic screening (PGS) as part of their visit.	genomic counselling, genomic testing, family history screening, risk assessment	Quantitative	Exploratory/Non-interventional	Health status and wellbeing	GC & Screening (implementation into practice)	predicting OMIC testing (asymptomatic individuals)	11.6% (n=35) were found to have clinically actionable findings following predictive genetic testing carried out after meeting with a genetics nurse and genetic counsellor. More than half were identified as being carriers of at least one recessive condition, and nearly 45% had at least one risk allele. (For the purposes of this study, variants were assigned to 1 of 3 categories according to their …
Metabolites Associated With Fatigue and Physical Activity in Childhood Cancer	Withycombe, J. S.; Eldridge, R.; Jin, Y.; Gu, H.; Castellino, S. M.; Sears, D. D.	2022	USA	children (8–17 years old) who were attending a 5 night summer camp which had been developed for childhood cancer survivors/children still receiving active cancer therapy	Nurse science research, metabolomics, symptom science	Quantitative	Exploratory/Non-interventional	Health status and wellbeing	Oncogenetics & Symptom science	metabolomics, symptom science	Overlapping metabolomic pathways were noted between fatigue and physical activity providing further evidence for potential inter-connectivity in children treated for cancer. Indole-3-lactic acid, a tryptophan metabolite, was significantly associated with both physical activity and fatigue. [QUOTE:] 'Given the known evidence regarding the benefits of physical activity during and after cancer thera…
Psychological Outcome and Quality of Life in Chinese Breast Cancer Patients who Underwent BRCA1/2 Gene Testing...International Conference on Cancer Nursing (ICCN). July 8-11, 2015. Vancouver, Canada	Jiajia, Qiu	2015	China	Breast cancer patients who had undergone BRCA1/2 genetic testing. 76 in quantitative study, 13 in qualitative study.	Research	Mixed-methods	Exploratory/Non-interventional	Health status and wellbeing	oncogenetics (breast cancer)	Genetic testing, oncogenetic cancer	Although the testing in and of itself did not lead to poor QOL, the lack of information about what the results mean and lack of support/prophylactic treatment mean that these patients are not aware of how to use the information provided by the test within decision making support. Lack of being able to 'do' anything with the result and the associated feelings of helplessness were a cause of psycho…
Portuguese adolescents with cystic fibrosis and their parents: An intervention proposal for nursing clinical practice	Reisinho, M. D. C.; Gomes, B.	2022	Portugal	CF patients undergoing transition from paediatric to adult services (aged 10 to 21 years of age, and their families/guardians)	Research, transitioning specialist OMICs care from paediatric to adult services	Qualitative	Exploratory/Non-interventional	Health status and wellbeing	psych/soc	Rare disease, cystic fibrosis, transition of specialist services from paediatric to adult	Both the adolescents with CF and their parents/guardians may go through multiple stages of transition, especially as CF treatment are complex and highly demanding on both patients and their families and as adolescents begin to move into young adulthood and acquire a degree of autonomy over their own health. The nursing role in this period should seek to identify the onset, persistence and ending …
Psycho-educational nursing intervention for improving coping strategies and psychological well-being among family caregivers of children with down syndrome	Mohammed, A. S.; Mohamed, S. M.; Zaki, R. A. H.	2021	Egypt	Family caregivers of children with Down Syndrome. Study team are nurse researchers	Research, rare disease, congenital disease	Quantitative	Experimental/Interventional	Health status and wellbeing	Psych/Soc Support	Rare disease, psychosocial support of caregivers to individuals with rare disease	Psycho-educational nursing interventions had a positive impact on the psychological well-being and coping strategies of family caregivers of children with Down Syndrome
Association between serotonin transport polymorphisms and postdischarge nausea and vomiting in women following breast cancer surgery	Wesmiller, S. W.; Bender, C. M.; Sereika, S. M.; Ahrendt, G.; Bonaventura, M.; Bovbjerg, D. H.; Conley, Y.	2014	USA	80 post menopausal women who had undergone breast cancer surgery, prior to adjunct treatments	Research - nurse scientist	Quantitative	Exploratory/Non-interventional	Treatment outcomes	symptom science	Symptom science	21% of participants reported nausea and vomiting 1 month after discharge. Participants who experienced nausea and vomiting had higher anxiety and pain scores. Participants who inherited the LA/LA genotypes had a greater risk for post operative nausea and vomiting than any other. Nurses should be aware that patients undergoing surgery for breast cancer can be at risk for experiencing nausea and vo…
OPRM1 and COMT Gene Gene Interaction is Associated with Postoperative Pain and Opioid Consumption after Orthopedic Trauma Surgery...28th Annual Scientific Session	Henker, Richard; Khalil, Heba; Sereika, Susan; Feng, Dai; Alexander, Sheila; Conley, Yvette; Gruen, Gary; Tarkin, Ivan; Siska, Peter	2016	USA	N/A - nurse scientist study	Research, pharmacogenomics	Descriptive	Exploratory/Non-interventional	Treatment outcomes	PGx (gene gene interaction)	Research, pharmacogenomics	The study sample did not have sufficient power to draw a confirmatory conclusions, however it was the first to investigate the interaction effects and provides evidence to support further studies with larger sample sizes. Further studies may contribute to personalising pain management treatments for patients and minimize the adverse affects associated with opioid usage.
Pharmacogenomics and Psychiatric Nursing	White, M. M.; Walker, D. K.; Howington, L. L.; Cheek, D. J.	2019	USA	Individuals who were patients at an outpatient MH facility local to the study authors.	Research, pharmacogenomic prescribing decisions (advanced practice nurses discussed results with patients and used the PGx information to change medication regimens for some patients in this study), nurse scientist study, pharmacogenomic study	Quantitative	Exploratory/Non-interventional	Treatment outcomes	PGx (implementation into practice)	Pharmacogenomics	A high incidence of alterations in enzymes CYP2D6 and CYP2C19. Medication regimens were changed for all patients following testing, and reduced adverse reactions were reported along with increased satisfaction. However, rationales for ordering testing and for patient satisfaction were not explicitly documented in the notes reviewed, meaning that the causal relationship was not able to be definiti…
Nurse empowerment through Pharmacogenetics	Moraes, J. C.; Nunes, F. D. D.; Coeli-Lacchini, F. B.; Miyazaki, A. H. L.; Flória-Santos, M.; Lacchini, R.	2020	Brazil	67 heathy individuals who had experienced adverse effects from drugs commonly metabolised by CYP2C9. Nurse scientist study.	Research (bench science)	Quantitative	Exploratory/Non-interventional	Treatment outcomes	PGx (implementation into practice)	Pharmacogenomics	This study supports the use of pharmacogenomics in nursing practice to optimise treatment and reduce adverse reactions. 5 patients in this study could have benefitted from the use of pharmacogenomics to guide prescribing and administration of medications metabolized by the enzyme CYP2C9.
A systematic approach incorporating family history improves identification of cardiovascular disease risk	Kashani, M.; Eliasson, A.; Vernalis, M.; Bailey, K.; Terhaar, M.	2015	USA	239 patients who had been classified as low or intermediate risk by Framingham Risk Score (current practice) within a cohort of 413 prospectively enrolled patients in the Cardiac Health Project registry.	Collecting and utilising a family health history. Nurses trained from study SOP on how to collect the history and what data to collect (what degree relatives, age of occurrence). Charts were audited by study team.	Quantitative	Experimental/Interventional	Treatment outcomes	GC & screening (implementation into practice)	Family history, risk assessment	A positive family history was the only significant predictor for CVD in the logistic regression model used in this study. The collection of family history enhances predictive value and may identity high risk patients who are not captured under the current model. A systematic approach to collecting family history reduced variability and when controlled for confounding variables was a strong predic…
Theory development from studies with young women with breast cancer who are BRCA mutation negative	Hamilton, R.; Kopin, S.	2013	USA	Women between 18 and 39 years of age diagnosed with breast cancer who tested negative for BRCA mutation	Research by nurses	Other	Other	Other	Oncogenetics (theory development)	Specialist	Contributed to refinement of 'circle of genetic vulnerability' theory developed by author. exploration of the experiences of women who (due to lack of BRCA mutation) are outside of this circle.
